# Supplementary material for: High and Low Contrast Visual Acuity Are Not Affected in Amyotrophic Lateral Sclerosis
Source: PLoS One. 2016 Dec 29;11(12):e0168714. doi: 10.1371/journal.pone.0168714 (PMC5199071; doi:10.1371/journal.pone.0168714)
Supplement: S1 Data — Separate sheets in the file contain raw data, data formatted for statistical program input for linear regression, GEE, and visualization. (XLSX) [file pone.0168714.s001.xlsx]

## Sheet: raw data
testing day	Subject #	subjectid		Gender	Female_or_not	Age	ALS?	als_or_not	exclude reason	FRS-R	MMT	MMT-air	MMT- cranial	MMT- limb	education level	glasses for dist vision	glasses for near vision	medications	medications	when 1st sign of ALS?	where 1st sign?	R - 100% (# letters correct)	R - 2.5% (# letters correct)	R - 1.25% (# letters correct)	L - 100% (# letters correct)	L - 2.5% (# letters correct)	L - 1.25% (# letters correct)	B - 100% (# letters correct)	B - 2.5% (# letters correct)	B - 1.25% (# letters correct)	additional refraction	refraction notes	EYE EXAM notes
					1=female, 2=male		1=y 0=n	analysis group								1=y 0=n	1=y 0=n	1=y 0=n													1=yes, 0=no
1	1.1	1	1	F	1	51	1		familial	44	11	0	0	11	ms	0	1	0	-	jan. 2010	hands + legs
	1.2	2	2	F	1	24	0		no VA						ba	1	0	0	-	-	-
	1.3	3	3	M	0	61	1		no VA	42	18	9	8	1	4th grade	0	1	1	rilutek, centrum	jan-apr. 2009	speech
	1.4	4	4	F	1	20	0		no VA						vocational school	1	0	0	-	-	-
	1.5, 7.3	5	5	M	0	53	1	1		15	59	2	3	54	hs	0	0	1	diabetes, bp, anapril, metformin	apr. 2009	both knees	53	15	10	53	29	25	52	32	29	0
	1.6	6	6	M	0	27	0		no VA						hs	0	0	0	-	-	-
2	2.1	7	7	F	1	54	1	1		43	5	3	2	0	ba	0	1	0	-	jul. 2007	muscle tightness everywhere	46	20	13	56	29	22	56	36	34	0
	2.2	8	8	M	0	54	0	0							optometrist	1	1	1	benecar, crestor	-	-	60	39	35	60	39	35	60	44	40	0	His glasses are (OD) -2.50 sphere, 0.5 cylinder @110degrees. (OS) -2.75 sphere
	2.3	9	9	M	0	50	1	1		mild hand + gait sx	6	0	0	6	hs	0	1	1	too many, see my file he said	sept. 2010	knee pain + foot drop	53	35	33	58	38	34	58	39	37	1	needed +0.5 sphere on OS	nrl pupils. Ductions. Sp. Saccades.
3	3.1	10	10	M	0	43	1	1		35	17	6	8	17	ba	1	0	1	DIDN'T KNOW MEDICATIONS.	may. 2010	tongue	50	28	23	53	28	24	54	33	28	0
	3.2	11	11	F	1	40	0	0							ba	1	0	1	birth control	-	-	58	40	35	59	40	29	60	48	43	0
	3.3	12	12	M	0	56	1		bibrachial amyotrophy	38	35	5	0	30	hs	1	1	1	DIDN'T KNOW MEDICATIONS.	july. 2007	arms	58	35	30	57	38	29	58	39	34	0		decreased upgaze. Gaze impersistence laterally. Smooth sp.
	3.4	13	13	F	1	61	0	0							hs	1	1	1	zanax, diavan	-	-	53	34	32	57	36	28	58	39	34	0		normal ocular motility
	3.5	14	14	M	0	67	1	1		40	7	1	4	2	ba	1	1	1	DIDN'T KNOW MEDICATIONS.	june. 2011	overall weakness	47	20	12	40	18	10	48	19	15	1	Needed -0.5 sphere on OD, and -1.0 sphere on OS, but couldn't reach 20/20 line on either eye.	decreased upgaze. Mildly saccadic pursuits.
	3.6	15	15	M	0	29	1	1		23	73	9	16	48	ba	0	1	1	hbp, potassium, pain, acid reflux	may. 2008	right hand	53	20	16	51	20	12	53	31	22	1	Needed -0.5 sphere on OD, and -1.0 sphere on OS	decreased upgaze
	3.7	16	16	F	1	58	0	0							ba	1	1	1	DIDN’T KNOW MEDICATIONS	-	-	46	35	27	46	28	17	52	29	23	1	Didn't have dist glasses with. Refraction didn’t help on OD, -1.0 sphere used on OS.	nrl motility
4	4.1	17	17	F	1	41	1	1		47	9	4	2	3	ms	0	1	1	amitrptylin, paroxetire, rilutek	2010	bulbar	55	28	20	58	34	27	57	39	33	0
	4.2	18	18	M	0	48	0	0							ba	0	1	0	-	-	-	59	38	34	58	42	37	60	44	38	0
	4.3	19	19	M	0	46	1	1		49	2	1	0	1	ba	1	0	1	lisinopril, bac, rilutek, valium, vitamins	aug. 2010	right foot - boucing	60	29	25	60	37	29	60	42	36	0
	4.4	20	20	F	1	44	0	0							ba	0	1	1	synthroid, zoloft, lipitor, vitamins	-	-	54	27	21	58	28	19	58	34	27	1	needed -0.5 sphere on OD to reach 20/20 line
5	5.1	21	21	f	1	68	1	1		49	11	3	8	0	hs	1	0	1	rilutek	0ct. 2010	speech	55	17	12	51	19	8	54	29	22	1	+1.0 OD
	5.2	22	22	f	1	35	0	0							ba	1	0	0				60	39	31	59	34	30	60	42	39	0
	5.4	23	23	M	0	46	1	1		44	38	4	8	26	PHD	0	1	1	rilutek, lopid	apr. 2010	arms - cramping	54	35	29	53	29	30	60	39	34	1	+1.0 sphere OD, +0.5 sphere OS'
	5.5	24	24	F	1	48	0	0							BA	0	0	0	-	-	-	59	45	35	57	36	25	60	45	37	0
	5.3	25	25	M	0	48	1	1		40	19	2	0	17	BS	0	0	1	BP meds, type2 diabetes meds	spet. 2007	foot - weakness	58	32	29	55	29	23	55	34	34	0
	5.6	26	26	F	1	41	1	1		37	17	0	2	15	BA	1	0	1	gabapentin, rilutek, amytriptylline	jul. 2008	foot drop	59	27	19	57	24	9	60	40	30	0	w/ glasses
	5.7	27	27	f	1	49	1	1		46	6	0	0	6	ba	0	0	1	welbutrin, motrigen, synthroid, tamoxifen, rilutek	jan. 2010	thumb twitching/weakness	59	24	14	53	29	22	59	33	27	1	-0.5 OS
6	6.1	28	28	f	1	50	1		guillain -barre syndrome 1980	36	6	3	3	0	associates	1	1	1	naproxin, diazopan, tramodol, baclifin, amytrptolin	jun. 2006	left knee - limping	58	28	23	53	24	14	59	36	27	0		nrl
	6.2	29	29	m	0	52	1		"lazy eye" - cannot see out of Left eye	24	33	8	19	6	ba	1	1	0		aug. 2009	speech	46	23	10	-	-	-	-	-	-	0		inc. upgaze (vol), nrl VOR, diffuculty holding eccentric gaze (? Imp vs attn). 0 sacc in sp.
7	7.1	30	30	m	0	26	1	1		30	31	8	9	14	hs	0	0	1	rilutek, vitamins	sept. 2007	speech	60	36	29	58	36	28	60	41	36	0
	7.2	31	31	m	0	63	1	1	**ALS data from different date	40	20	1	6	13	hs	1	1	1	rilutek, amlodipine, lisinopril, citalopram	mar. 2010	shoulder weakness	54	18	8	53	19	4	52	19	15	0
8	8.1	32	32	m	0	64	1	1		33	39	0	0	39	college	1	1	1	rilutek, vicodin, oxycontin, tricor, benadryl, asa	2008-10-01	arms	54	28	22	54	39	31	56	36	31	1	+0.5 OD
	8.2	33	33	m	0	45	0	0								0	1			-		49	30	27	50	33	30	56	40	34	1	+1.0 OU
	8.5	34	34	m	0	77	1	1		26	65	11	22	32	GED	0	1	1	rilutek, vitamins	2011-06-01	dysarthria	51	8	1	50	8	1	51	2	2	1	-0.5 OU
	8.6	35	35	f	1	72	0	0								1	1					53	27	19	54	25	19	59	37	28	0
9	9.1	36	36	f	1	45	1	1		52	3	0	0	3	college	1	0	1	rilutek	2011-01-01	hand weakness	49	30	20	52	33	29	52	34	28	0
10	10.1	37	37	f	1	77	1	1	**ALS data from different date	21					college	0	0	1	BP, thyroid, lavoxil ?	2010	b/l hand and leg weakness	42			29			38			1	+0.25 OS
	10.2	38	38	f	1		0	0							hs	1	0	1	Ambien, BP meds, occasional Vicodin, psychobenzaprene, Atavan			53			55			58			1	-0.5 OS (w/ glasses)
11	11.1	39	39	m	0	56	1	1		46	0	0	0	0	ma	0	1	1	rendalol, digoxin, lorazepam, aspirin, rilotec ?	2011-12-01	muscle fasciculations in arms	53	7	0	59	18	4	60	33	4	1	+0.25 OD
	11.2	40	40	f	1	56	0	0							ma	0	1	1	crestor 20mg/day, bistolic 10mg, generic "for bones" 70 mg/week, hydrochlorothiazide 25mg			59	27	3	54	5	2	59	27	2	1	+0.5 OD
12	12.1	41	41	m	0	49	1	1		38	11	4	6	2	college			1	pyridostigmine, losartan, lorazepam	2010-06-01	bulbar	57	35	12	58	38	12	59	43	27	0
	12.2	42	42	m	0	59	0	0							hs		1	0				60	34	6	59	35	9	59	37	14	1	+0.75 OD, +0.25 OS
	12.3	43	43	m	0	53	1	1		22	45	3	6	36	hs		1	1	enalapril, carvedilol	2009	weakness/foot drop left foot	60	40	8	60	36	9	60	40	23	1	+1.0 OU
13	13.1	44	44	m	0	72	1	1		41	9	3	4	2	associates	0	1	1	riluzole	2011-01-01	speech, swallow, SOB (bulbar)	58	19	2	41	1	0	57	19	3	1	+0.5 OD
	13.2	45	45	f	1	41	0	0							ba	0	0	1	loestren FE 28-day, flonase as needed			60	31	6	58	37	4	60	43	20	1	+0.25 OU
14	14.1	46	46	f	1	69	0	0							ma	1	1	1	levothyroxine, 15microg (unsure)			60	26	2	54	16	1	55	22	3	1	+0.25 OS
	14.2	47	47	m	0	70	0	0							phd	1	1	0				53	7	0	48	16	2	56	16	3	1	+1.0 OD
15	15.1	48	48	f	1	63	1		macular degeneration	32	31	10	21	0	ba	0	1	1	amitriptyline, azor, insulin, scopolamine patch, rilutek	2011-03-01	bulbar	28	0	0	24	0	0	36	0	0	1	-1.5 OS	nrl, mod sac pursuit H&V; saccades OU, IOP: 12
16	16.1	49	49	f	1	53	1	1		31	3	1	1	1	associates	1	1	1	baclofen, amitriptyline, tramadol	2006	tripping while walking	57	11	2	56	10	1	58	26	7	1	+1.0 OD, +0.75 OS
	16.2	50	50	m	0	52	0	0							ba	1	1	1	Lisinopril 20mg/day, baby aspirin 81mg/day			60	29	7	60	29	6	60	41	8	0
17	17.1	51	51	m	0	70	0	0							phd	1	1	1	Statin, Lisinopril, aspirin, metarprolol, flomax			29	6	0	43	12	1	45	19	1	1	+0.75 OD, +0.75 OS (has glasses but did not wear for exam)
	17.2	52	52	m	0	46	0	0							high school, some college	0	0	0				60	22	3	60	9	1	60	30	4	1	+0.5 OD, +0.25 OS
18	18.1	53	53	f	1	54	0	0							sophomore in high school	0	1	1	Xanax as needed 25mg, Zoloft 100, Trazidone evening 100			55	25	16	57	19	3	59	28	25	1	+0.25 OD, +0.5 OS
	18.2	54	54	f	1	54	0	0							Associates + some classes	1	1	1	Paxil 60mg, hydrochlorothiazide 25mg, hydralazine 25mg, nasonex, ristasis, vit d, multivitamin, Ca2+			49	9	9	53	5	5	55	26	23	0	(was wearing bifocals; no additional refraction)
	18.3	55	55	f	1	60	0	0							declined to answer	1	1	1	Tamoxifen, atenolol, Lotrel, lisinopril, prilosec			24	6	3	46	11	4	45	19	8	1	-0.5 OS
19	19.1	56	56	m	0	65	0	0							Associates	1	1	1	enalapril, simvastatin, nexium			58	35	31	58	27	21	57	36	31	1	+0.25 OD
20	20.1	57	57	f	1	38	0	0							Md/PhD	1	0	0				60	38	27	60	36	27	60	44	31	1	-0.25 Os
	20.2	58	58	f	1	38	0	0							Md/PhD	1	0	0				60	27	18	60	28	12	60	34	27	1	-0.25 OD, -0.25 OS
	20.3	59	59	m	0	71	0	0							MD	1	1	1	Benicar, Prevastatin, vitamins			58	31	27	59	30	27	59	32	30	1	-0.75 OD, -1.0 OS (w/ glasses)
	20.4	60	60	m	0	37	0	0							graduate's	0	0	0				59	32	19	59	23	6	59	35	25	0

## Sheet: SPSS format
subjectid	Female_or_not	Age	als_all	als_or_not	FRS-R	MMT	MMT-air	MMT- cranial	MMT- limb	highschool_or_not	Wrx_dist	Wrx_near	meds_or_not	rilutek	dx_time_wk	bulbar_onset	100_R	25_R	125_R	100_L	25_L	125_L	100_B	25_B	125_B	refraction
1	1	51	1		44	11	0	0	11	1	0	1	0	0	76.8571	0
2	1	24	0							1	1	0	0	0
3	0	61	1		42	18	9	8	1	0	0	1	1	1	129	1
4	1	20	0							0	1	0	0	0
5	0	53	1	1	15	59	2	3	54	1	0	0	1	0	116.143	0	53	15	10	53	29	25	52	32	29	0
6	0	27	0							1	0	0	0	0
7	1	54	1	1	43	5	3	2	0	1	0	1	0	0	210.571	0	46	20	13	56	29	22	56	36	34	0
8	0	54	0	0						1	1	1	1	0			60	39	35	60	39	35	60	44	40	0
9	0	50	1	1	46	6	0	0	6	1	0	1	1		45.1429	0	53	35	33	58	38	34	58	39	37	1
10	0	43	1	1	35	17	6	8	17	1	1	0	1		64.7143	1	50	28	23	53	28	24	54	33	28	0
11	1	40	0	0						1	1	0	1	0			58	40	35	59	40	29	60	48	43	0
12	0	56	1		38	35	5	0	30	1	1	1	1		212.571	0	58	35	30	57	38	29	58	39	34	0
13	1	61	0	0						1	1	1	1	0			53	34	32	57	36	28	58	39	34	0
14	0	67	1	1	40	7	1	4	2	1	1	1	1		8.14286	0	47	20	12	40	18	10	48	19	15	1
15	0	29	1	1	23	73	9	16	48	1	0	1	1	0	169	0	53	20	16	51	20	12	53	31	22	1
16	1	58	0	0						1	1	1	1				46	35	27	46	28	17	52	29	23	1
17	1	41	1	1	47	9	4	2	3	1	0	1	1	1	83.8571	1	55	28	20	58	34	27	57	39	33	0
18	0	48	0	0						1	0	1	0	0			59	38	34	58	42	37	60	44	38	0
19	0	46	1	1	49	2	1	0	1	1	1	0	1	1	53.5714	0	60	29	25	60	37	29	60	42	36	0
20	1	44	0	0						1	0	1	1	0			54	27	21	58	28	19	58	34	27	1
21	1	68	1	1	49	11	3	8	0	1	1	0	1	1	46.8571	1	55	17	12	51	19	8	54	29	22	1
22	1	35	0	0						1	1	0	0	0			60	39	31	59	34	30	60	42	39	0
23	0	46	1	1	44	38	4	8	26	1	0	1	1	1	73	0	54	35	29	53	29	30	60	39	34	1
24	1	48	0	0						1	0	0	0	0			59	45	35	57	36	25	60	45	37	0
25	0	48	1	1	40	19	2	0	17	1	0	0	1	0	207.714	0	58	32	29	55	29	23	55	34	34	0
26	1	41	1	1	37	17	0	2	15	1	1	0	1	1	164.286	0	59	27	19	57	24	9	60	40	30	0
27	1	49	1	1	46	6	0	0	6	1	0	0	1	1	85.8571	0	59	24	14	53	29	22	59	33	27	1
28	1	50	1		36	6	3	3	0	1	1	1	1	0	275	0	58	28	23	53	24	14	59	36	27	0
29	0	52	1		24	33	8	19	6	1	1	1	0	0	109.714	1	46	23	10	-	-	-	-	-	-	0
30	0	26	1	1	30	31	8	9	14	1	0	0	1	1	211.714	1	60	36	29	58	36	28	60	41	36	0
31	0	63	1	1	40	20	1	6	13	1	1	1	1	1	79.4286	0	54	18	8	53	19	4	52	19	15	0
32	0	64	1	1	33	39	0	0	39	1	1	1	1	1	160.143	0	54	28	22	54	39	31	56	36	31	1
33	0	45	0	0							0	1					49	30	27	50	33	30	56	40	34	1
34	0	77	1	1	26	65	11	22	32	1	0	1	1	1	21.1429	1	51	8	1	50	8	1	51	2	2	1
35	1	72	0	0							1	1					53	27	19	54	25	19	59	37	28	0
36	1	45	1	1	52	3	0	0	3	1	1	0	1	1	63.7143	0	49	30	20	52	33	29	52	34	28	0
37	1	77	1	1	21					1	0	0	1	0	191	0	42			29			38			1
38	1		0	0						1	1	0	1	0			53			55			58			1
39	0	56	1	1	46	0	0	0	0	1	0	1	1	1	91.1429	0	53	7	0	59	18	4	60	33	4	1
40	1	56	0	0						1	0	1	1	0			59	27	3	54	5	2	59	27	2	1
41	0	49	1	1	38	11	4	6	2	1			1	0	169.429	1	57	35	12	58	38	12	59	43	27	0
42	0	59	0	0						1		1	0	0			60	34	6	59	35	9	59	37	14	1
43	0	53	1	1	22	45	3	6	36	1		1	1	0	243.143	0	60	40	8	60	36	9	60	40	23	1
44	0	72	1	1	41	9	3	4	2	1	0	1	1	1	138.857	1	58	19	2	41	1	0	57	19	3	1
45	1	41	0	0						1	0	0	1	0			60	31	6	58	37	4	60	43	20	1
46	1	69	0	0						1	1	1	1	0			60	26	2	54	16	1	55	22	3	1
47	0	70	0	0						1	1	1	0	0			53	7	0	48	16	2	56	16	3	1
48	1	63	1		32	31	10	21	0	1	0	1	1	1	130.429	1	28	0	0	24	0	0	36	0	0	1
49	1	53	1	1	31	3	1	1	1	1	1	1	1	0	399.714	0	57	11	2	56	10	1	58	26	7	1
50	0	52	0	0						1	1	1	1	0			60	29	7	60	29	6	60	41	8	0
51	0	70	0	0						1	1	1	1	0			29	6	0	43	12	1	45	19	1	1
52	0	46	0	0						1	0	0	0	0			60	22	3	60	9	1	60	30	4	1
53	1	54	0	0						0	0	1	1	0			55	25	16	57	19	3	59	28	25	1
54	1	54	0	0						1	1	1	1	0			49	9	9	53	5	5	55	26	23	0
55	1	60	0	0							1	1	1	0			24	6	3	46	11	4	45	19	8	1
56	0	65	0	0						1	1	1	1	0			58	35	31	58	27	21	57	36	31	1
57	1	38	0	0						1	1	0	0	0			60	38	27	60	36	27	60	44	31	1
58	1	38	0	0						1	1	0	0	0			60	27	18	60	28	12	60	34	27	1
59	0	71	0	0						1	1	1	1	0			58	31	27	59	30	27	59	32	30	1
60	0	37	0	0						1	0	0	0	0			59	32	19	59	23	6	59	35	25	0

## Sheet: monocular GEE format
subjectid	Female_or_not	Age	als_all	als_or_not	FRS-R	MMT	MMT-air	MMT- cranial	MMT- limb	highschool_or_not	Wrx_dist	Wrx_near	meds_or_not	rilutek	dx_time_wk	bulbar_onset	OD_or_not	full	25_LC	125_LC
1	1	51	1		44	11	0	0	11	1	0	1	0	0	76.8571	0
2	1	24	0							1	1	0	0	0
3	0	61	1		42	18	9	8	1	0	0	1	1	1	129	1
4	1	20	0							0	1	0	0	0
5	0	53	1	1	15	59	2	3	54	1	0	0	1	0	116.143	0	1	53	15	10
6	0	27	0							1	0	0	0	0
7	1	54	1	1	43	5	3	2	0	1	0	1	0	0	210.571	0	1	46	20	13
8	0	54	0	0						1	1	1	1	0			1	60	39	35
9	0	50	1	1	46	6	0	0	6	1	0	1	1		45.1429	0	1	53	35	33
10	0	43	1	1	35	17	6	8	17	1	1	0	1		64.7143	1	1	50	28	23
11	1	40	0	0						1	1	0	1	0			1	58	40	35
12	0	56	1		38	35	5	0	30	1	1	1	1		212.571	0	1	58	35	30
13	1	61	0	0						1	1	1	1	0			1	53	34	32
14	0	67	1	1	40	7	1	4	2	1	1	1	1		8.14286	0	1	47	20	12
15	0	29	1	1	23	73	9	16	48	1	0	1	1	0	169	0	1	53	20	16
16	1	58	0	0						1	1	1	1				1	46	35	27
17	1	41	1	1	47	9	4	2	3	1	0	1	1	1	83.8571	1	1	55	28	20
18	0	48	0	0						1	0	1	0	0			1	59	38	34
19	0	46	1	1	49	2	1	0	1	1	1	0	1	1	53.5714	0	1	60	29	25
20	1	44	0	0						1	0	1	1	0			1	54	27	21
21	1	68	1	1	49	11	3	8	0	1	1	0	1	1	46.8571	1	1	55	17	12
22	1	35	0	0						1	1	0	0	0			1	60	39	31
23	0	46	1	1	44	38	4	8	26	1	0	1	1	1	73	0	1	54	35	29
24	1	48	0	0						1	0	0	0	0			1	59	45	35
25	0	48	1	1	40	19	2	0	17	1	0	0	1	0	207.714	0	1	58	32	29
26	1	41	1	1	37	17	0	2	15	1	1	0	1	1	164.286	0	1	59	27	19
27	1	49	1	1	46	6	0	0	6	1	0	0	1	1	85.8571	0	1	59	24	14
28	1	50	1		36	6	3	3	0	1	1	1	1	0	275	0	1	58	28	23
29	0	52	1		24	33	8	19	6	1	1	1	0	0	109.714	1	1	46	23	10
30	0	26	1	1	30	31	8	9	14	1	0	0	1	1	211.714	1	1	60	36	29
31	0	63	1	1	40	20	1	6	13	1	1	1	1	1	79.4286	0	1	54	18	8
32	0	64	1	1	33	39	0	0	39	1	1	1	1	1	160.143	0	1	54	28	22
33	0	45	0	0							0	1					1	49	30	27
34	0	77	1	1	26	65	11	22	32	1	0	1	1	1	21.1429	1	1	51	8	1
35	1	72	0	0							1	1					1	53	27	19
36	1	45	1	1	52	3	0	0	3	1	1	0	1	1	63.7143	0	1	49	30	20
37	1	77	1	1	21					1	0	0	1	0	191	0	1	42
38	1		0	0						1	1	0	1	0			1	53
39	0	56	1	1	46	0	0	0	0	1	0	1	1	1	91.1429	0	1	53	7	0
40	1	56	0	0						1	0	1	1	0			1	59	27	3
41	0	49	1	1	38	11	4	6	2	1			1	0	169.429	1	1	57	35	12
42	0	59	0	0						1		1	0	0			1	60	34	6
43	0	53	1	1	22	45	3	6	36	1		1	1	0	243.143	0	1	60	40	8
44	0	72	1	1	41	9	3	4	2	1	0	1	1	1	138.857	1	1	58	19	2
45	1	41	0	0						1	0	0	1	0			1	60	31	6
46	1	69	0	0						1	1	1	1	0			1	60	26	2
47	0	70	0	0						1	1	1	0	0			1	53	7	0
48	1	63	1		32	31	10	21	0	1	0	1	1	1	130.429	1	1	28	0	0
49	1	53	1	1	31	3	1	1	1	1	1	1	1	0	399.714	0	1	57	11	2
50	0	52	0	0						1	1	1	1	0			1	60	29	7
51	0	70	0	0						1	1	1	1	0			1	29	6	0
52	0	46	0	0						1	0	0	0	0			1	60	22	3
53	1	54	0	0						0	0	1	1	0			1	55	25	16
54	1	54	0	0						1	1	1	1	0			1	49	9	9
55	1	60	0	0							1	1	1	0			1	24	6	3
56	0	65	0	0						1	1	1	1	0			1	58	35	31
57	1	38	0	0						1	1	0	0	0			1	60	38	27
58	1	38	0	0						1	1	0	0	0			1	60	27	18
59	0	71	0	0						1	1	1	1	0			1	58	31	27
60	0	37	0	0						1	0	0	0	0			1	59	32	19
1	1	51	1		44	11	0	0	11	1	0	1	0	0	76.8571	0
2	1	24	0							1	1	0	0	0
3	0	61	1		42	18	9	8	1	0	0	1	1	1	129	1
4	1	20	0							0	1	0	0	0
5	0	53	1	1	15	59	2	3	54	1	0	0	1	0	116.143	0	0	53	29	25
6	0	27	0							1	0	0	0	0
7	1	54	1	1	43	5	3	2	0	1	0	1	0	0	210.571	0	0	56	29	22
8	0	54	0	0						1	1	1	1	0			0	60	39	35
9	0	50	1	1	46	6	0	0	6	1	0	1	1		45.1429	0	0	58	38	34
10	0	43	1	1	35	17	6	8	17	1	1	0	1		64.7143	1	0	53	28	24
11	1	40	0	0						1	1	0	1	0			0	59	40	29
12	0	56	1		38	35	5	0	30	1	1	1	1		212.571	0	0	57	38	29
13	1	61	0	0						1	1	1	1	0			0	57	36	28
14	0	67	1	1	40	7	1	4	2	1	1	1	1		8.14286	0	0	40	18	10
15	0	29	1	1	23	73	9	16	48	1	0	1	1	0	169	0	0	51	20	12
16	1	58	0	0						1	1	1	1				0	46	28	17
17	1	41	1	1	47	9	4	2	3	1	0	1	1	1	83.8571	1	0	58	34	27
18	0	48	0	0						1	0	1	0	0			0	58	42	37
19	0	46	1	1	49	2	1	0	1	1	1	0	1	1	53.5714	0	0	60	37	29
20	1	44	0	0						1	0	1	1	0			0	58	28	19
21	1	68	1	1	49	11	3	8	0	1	1	0	1	1	46.8571	1	0	51	19	8
22	1	35	0	0						1	1	0	0	0			0	59	34	30
23	0	46	1	1	44	38	4	8	26	1	0	1	1	1	73	0	0	53	29	30
24	1	48	0	0						1	0	0	0	0			0	57	36	25
25	0	48	1	1	40	19	2	0	17	1	0	0	1	0	207.714	0	0	55	29	23
26	1	41	1	1	37	17	0	2	15	1	1	0	1	1	164.286	0	0	57	24	9
27	1	49	1	1	46	6	0	0	6	1	0	0	1	1	85.8571	0	0	53	29	22
28	1	50	1		36	6	3	3	0	1	1	1	1	0	275	0	0	53	24	14
29	0	52	1		24	33	8	19	6	1	1	1	0	0	109.714	1
30	0	26	1	1	30	31	8	9	14	1	0	0	1	1	211.714	1	0	58	36	28
31	0	63	1	1	40	20	1	6	13	1	1	1	1	1	79.4286	0	0	53	19	4
32	0	64	1	1	33	39	0	0	39	1	1	1	1	1	160.143	0	0	54	39	31
33	0	45	0	0							0	1					0	50	33	30
34	0	77	1	1	26	65	11	22	32	1	0	1	1	1	21.1429	1	0	50	8	1
35	1	72	0	0							1	1					0	54	25	19
36	1	45	1	1	52	3	0	0	3	1	1	0	1	1	63.7143	0	0	52	33	29
37	1	77	1	1	21					1	0	0	1	0	191	0	0	29
38	1		0	0						1	1	0	1	0			0	55
39	0	56	1	1	46	0	0	0	0	1	0	1	1	1	91.1429	0	0	59	18	4
40	1	56	0	0						1	0	1	1	0			0	54	5	2
41	0	49	1	1	38	11	4	6	2	1			1	0	169.429	1	0	58	38	12
42	0	59	0	0						1		1	0	0			0	59	35	9
43	0	53	1	1	22	45	3	6	36	1		1	1	0	243.143	0	0	60	36	9
44	0	72	1	1	41	9	3	4	2	1	0	1	1	1	138.857	1	0	41	1	0
45	1	41	0	0						1	0	0	1	0			0	58	37	4
46	1	69	0	0						1	1	1	1	0			0	54	16	1
47	0	70	0	0						1	1	1	0	0			0	48	16	2
48	1	63	1		32	31	10	21	0	1	0	1	1	1	130.429	1	0	24	0	0
49	1	53	1	1	31	3	1	1	1	1	1	1	1	0	399.714	0	0	56	10	1
50	0	52	0	0						1	1	1	1	0			0	60	29	6
51	0	70	0	0						1	1	1	1	0			0	43	12	1
52	0	46	0	0						1	0	0	0	0			0	60	9	1
53	1	54	0	0						0	0	1	1	0			0	57	19	3
54	1	54	0	0						1	1	1	1	0			0	53	5	5
55	1	60	0	0							1	1	1	0			0	46	11	4
56	0	65	0	0						1	1	1	1	0			0	58	27	21
57	1	38	0	0						1	1	0	0	0			0	60	36	27
58	1	38	0	0						1	1	0	0	0			0	60	28	12
59	0	71	0	0						1	1	1	1	0			0	59	30	27
60	0	37	0	0						1	0	0	0	0			0	59	23	6
			60

## Sheet: plot format
subjectid	als_all	als_or_not	contrast	right	left	binocular	refraction
1	1		100
2	0		100
3	1		100
4	0		100
5	1	1	100	53	53	52	0
6	0		100
7	1	1	100	46	56	56	0
8	0	0	100	60	60	60	0
9	1	1	100	53	58	58	1
10	1	1	100	50	53	54	0
11	0	0	100	58	59	60	0
12	1		100	58	57	58	0
13	0	0	100	53	57	58	0
14	1	1	100	47	40	48	1
15	1	1	100	53	51	53	1
16	0	0	100	46	46	52	1
17	1	1	100	55	58	57	0
18	0	0	100	59	58	60	0
19	1	1	100	60	60	60	0
20	0	0	100	54	58	58	1
21	1	1	100	55	51	54	1
22	0	0	100	60	59	60	0
23	1	1	100	54	53	60	1
24	0	0	100	59	57	60	0
25	1	1	100	58	55	55	0
26	1	1	100	59	57	60	0
27	1	1	100	59	53	59	1
28	1		100	58	53	59	0
29	1		100	46	-	-	0
30	1	1	100	60	58	60	0
31	1	1	100	54	53	52	0
32	1	1	100	54	54	56	1
33	0	0	100	49	50	56	1
34	1	1	100	51	50	51	1
35	0	0	100	53	54	59	0
36	1	1	100	49	52	52	0
37	1	1	100	42	29	38	1
38	0	0	100	53	55	58	1
39	1	1	100	53	59	60	1
40	0	0	100	59	54	59	1
41	1	1	100	57	58	59	0
42	0	0	100	60	59	59	1
43	1	1	100	60	60	60	1
44	1	1	100	58	41	57	1
45	0	0	100	60	58	60	1
46	0	0	100	60	54	55	1
47	0	0	100	53	48	56	1
48	1		100	28	24	36	1
49	1	1	100	57	56	58	1
50	0	0	100	60	60	60	0
51	0	0	100	29	43	45	1
52	0	0	100	60	60	60	1
53	0	0	100	55	57	59	1
54	0	0	100	49	53	55	0
55	0	0	100	24	46	45	1
56	0	0	100	58	58	57	1
57	0	0	100	60	60	60	1
58	0	0	100	60	60	60	1
59	0	0	100	58	59	59	1
60	0	0	100	59	59	59	0
1	1		2.5
2	0		2.5
3	1		2.5
4	0		2.5
5	1	1	2.5	15	29	32
6	0		2.5
7	1	1	2.5	20	29	36
8	0	0	2.5	39	39	44
9	1	1	2.5	35	38	39
10	1	1	2.5	28	28	33
11	0	0	2.5	40	40	48
12	1		2.5	35	38	39
13	0	0	2.5	34	36	39
14	1	1	2.5	20	18	19
15	1	1	2.5	20	20	31
16	0	0	2.5	35	28	29
17	1	1	2.5	28	34	39
18	0	0	2.5	38	42	44
19	1	1	2.5	29	37	42
20	0	0	2.5	27	28	34
21	1	1	2.5	17	19	29
22	0	0	2.5	39	34	42
23	1	1	2.5	35	29	39
24	0	0	2.5	45	36	45
25	1	1	2.5	32	29	34
26	1	1	2.5	27	24	40
27	1	1	2.5	24	29	33
28	1		2.5	28	24	36
29	1		2.5	23	-	-
30	1	1	2.5	36	36	41
31	1	1	2.5	18	19	19
32	1	1	2.5	28	39	36
33	0	0	2.5	30	33	40
34	1	1	2.5	8	8	2
35	0	0	2.5	27	25	37
36	1	1	2.5	30	33	34
37	1	1	2.5
38	0	0	2.5
39	1	1	2.5	7	18	33
40	0	0	2.5	27	5	27
41	1	1	2.5	35	38	43
42	0	0	2.5	34	35	37
43	1	1	2.5	40	36	40
44	1	1	2.5	19	1	19
45	0	0	2.5	31	37	43
46	0	0	2.5	26	16	22
47	0	0	2.5	7	16	16
48	1		2.5	0	0	0
49	1	1	2.5	11	10	26
50	0	0	2.5	29	29	41
51	0	0	2.5	6	12	19
52	0	0	2.5	22	9	30
53	0	0	2.5	25	19	28
54	0	0	2.5	9	5	26
55	0	0	2.5	6	11	19
56	0	0	2.5	35	27	36
57	0	0	2.5	38	36	44
58	0	0	2.5	27	28	34
59	0	0	2.5	31	30	32
60	0	0	2.5	32	23	35
1	1		1.25
2	0		1.25
3	1		1.25
4	0		1.25
5	1	1	1.25	10	25	29
6	0		1.25
7	1	1	1.25	13	22	34
8	0	0	1.25	35	35	40
9	1	1	1.25	33	34	37
10	1	1	1.25	23	24	28
11	0	0	1.25	35	29	43
12	1		1.25	30	29	34
13	0	0	1.25	32	28	34
14	1	1	1.25	12	10	15
15	1	1	1.25	16	12	22
16	0	0	1.25	27	17	23
17	1	1	1.25	20	27	33
18	0	0	1.25	34	37	38
19	1	1	1.25	25	29	36
20	0	0	1.25	21	19	27
21	1	1	1.25	12	8	22
22	0	0	1.25	31	30	39
23	1	1	1.25	29	30	34
24	0	0	1.25	35	25	37
25	1	1	1.25	29	23	34
26	1	1	1.25	19	9	30
27	1	1	1.25	14	22	27
28	1		1.25	23	14	27
29	1		1.25	10	-	-
30	1	1	1.25	29	28	36
31	1	1	1.25	8	4	15
32	1	1	1.25	22	31	31
33	0	0	1.25	27	30	34
34	1	1	1.25	1	1	2
35	0	0	1.25	19	19	28
36	1	1	1.25	20	29	28
37	1	1	1.25
38	0	0	1.25
39	1	1	1.25	0	4	4
40	0	0	1.25	3	2	2
41	1	1	1.25	12	12	27
42	0	0	1.25	6	9	14
43	1	1	1.25	8	9	23
44	1	1	1.25	2	0	3
45	0	0	1.25	6	4	20
46	0	0	1.25	2	1	3
47	0	0	1.25	0	2	3
48	1		1.25	0	0	0
49	1	1	1.25	2	1	7
50	0	0	1.25	7	6	8
51	0	0	1.25	0	1	1
52	0	0	1.25	3	1	4
53	0	0	1.25	16	3	25
54	0	0	1.25	9	5	23
55	0	0	1.25	3	4	8
56	0	0	1.25	31	21	31
57	0	0	1.25	27	27	31
58	0	0	1.25	18	12	27
59	0	0	1.25	27	27	30
60	0	0	1.25	19	6	25
